# Supplementary material for: A Novel Method to Compute the Contact Surface Area Between an Organ and Cancer Tissue
Source: J Imaging. 2025 Mar 6;11(3):78. doi: 10.3390/jimaging11030078 (PMC11942950; doi:10.3390/jimaging11030078)
Supplement: Supplementary file 1 [file jimaging-11-00078-s001.zip]

Archive with 1 entries (1 files):
- jimaging-3470830-supplementary.pdf
